# Supplementary material for: Integrating Anti-Influenza Virus Activity and Chemical Pattern Recognition to Explore the Quality Evaluation Method of Lonicerae Japonicae Flos
Source: Molecules. 2022 Sep 7;27(18):5789. doi: 10.3390/molecules27185789 (PMC9502701; doi:10.3390/molecules27185789)
Supplement: Supplementary file 1 [file molecules-27-05789-s001.zip]

Archive with 1 entries (1 files):
- molecules-1893156-supplementary.pdf
